# Supplementary material for: SIR-EN—New Biomarker for Identifying Patients at Risk of Endometrial Carcinoma in Abnormal Uterine Bleeding at Menopause
Source: Cancers (Basel). 2024 Oct 23;16(21):3567. doi: 10.3390/cancers16213567 (PMC11545242; doi:10.3390/cancers16213567)
Supplement: Supplementary file 1 [file cancers-16-03567-s001.zip]

Archive with 1 entries (1 files):
- cancers-3262803-supplementary.xlsx
