# Supplementary material for: SIR-EN—New Biomarker for Identifying Patients at Risk of Endometrial Carcinoma in Abnormal Uterine Bleeding at Menopause
Source: Cancers (Basel). 2024 Oct 23;16(21):3567. doi: 10.3390/cancers16213567 (PMC11545242; doi:10.3390/cancers16213567)
Supplement: Supplementary file 1 [file cancers-16-03567-s001.zip › cancers-3262803-supplementary.xlsx]

## Sheet: Foglio1
Type	age	height	weight	BMI	neutrophils	lymphocytis	monocytis	eosinophils	basophils	platets	plr	mlr	nlr	sir	siri	sire	en_thick	hyst	grading	lvsi	myo_invasion	lnf_pos	msi	figo_2009	figo_2023
1	58	1.54	62	26.1427	4.1	4.4	0.9	0	0.02	225	51.1364	0.204545	0.931818	209.659	0.838636	2096.59	10	0	2	0	1	0	0	1	2
1	61	1.67	97	34.7807	6.2	2.7	0.5	0.2	0.03	299	110.741	0.185185	2.2963	686.593	1.14815	1373.19	2	0	2	0	2	0	0	2	4
1	59	1.62	90	34.2936	6.3	0.8	0.5	0.1	0.01	145	181.25	0.625	7.875	1141.88	3.9375	13702.5	12	1	2	1	2	0	0	2	4
1	72	1.62	81	30.8642	7.5	2.8	0.9	0.2	0.03	257	91.7857	0.321429	2.67857	688.393	2.41071	8260.71	12	0	1	0	1	0	0	1	2
1	64	1.6	54	21.0937	7.5	4.1	0.5	0.1	0.09	364	88.7805	0.121951	1.82927	665.854	0.914634	16646.3	25	2	3	1	2	0	0	4	9
1	78	1.6	70	27.3437	6.1	2.6	0.7	0	0.02	265	101.923	0.269231	2.34615	621.731	1.64231	12434.6	20	0	2	1	2	0	0	4	10
1	47	1.57	80	32.4557	6.3	0.9	0.4	0	0.01	274	304.444	0.444444	7	1918	2.8	93982	49	0	2	1	2	0	0	3	4
1	57	1.65	95	34.8944	9.6	1.2	1	0	0.02	187	155.833	0.833333	8	1496	8	44880	30	0	2	1	2	1	0	6	16
1	59	1.68	76	26.9274	9.9	2.9	1.1	0	0.03	314	108.276	0.37931	3.41379	1071.93	3.75517	17150.9	16	1	3	1	2	1	0	6	16
1	57	1.56	56	23.0112	7.4	0.9	0.5	0.1	0.05	258	286.667	0.555556	8.22222	2121.33	4.11111	18879.9	8.9	0	2	1	1	0	0	1	2
1	56	1.55	47	19.563	13.3	1.6	1.3	0	0.02	243	151.875	0.8125	8.3125	2019.94	10.8063	56558.2	28	0	3	1	2	1	0	6	16
1	64	1.6	54	21.0937	4	2.4	0.4	0.1	0.05	228	95	0.166667	1.66667	380	0.666667	4180	11	0	3	0	0	0	1	1	1
1	56	1.67	70	25.0995	6.3	2.4	0.8	0.3	0.01	227	94.5833	0.333333	2.625	595.875	2.1	3813.6	6.4	0	2	0	2	0	1	1	1
1	46	1.65	115	42.2406	11.1	4	0.4	0.1	0.04	225	56.25	0.1	2.775	624.375	1.11	8116.88	13	0	1	1	0	1	1	7	12
1	57	1.7	100	34.6021	7.2	1.1	0.1	0.1	0.05	237	215.455	0.0909091	6.54545	1551.27	0.654545	24820.4	16	0	1	1	1	1	0	6	11
1	68	1.68	78	27.6361	4.6	2.2	0.7	0	0.05	108	49.0909	0.318182	2.09091	225.818	1.46364	4968	22	0	2	0	1	0	1	2	2
1	70	1.65	70	25.7117	5	1.7	0.7	0.3	0.01	356	209.412	0.411765	2.94118	1047.06	2.05882	20941.2	20	0	2	0	1	0	0	1	1
1	59	1.63	76	28.6048	3.9	1.7	0.3	0.1	0.04	282	165.882	0.176471	2.29412	646.941	0.688235	11774.3	18.2	0	2	0	1	0	0	2	2
1	48	1.62	70	26.6728	3.2	0.9	0.3	0	0.03	341	378.889	0.333333	3.55556	1212.44	1.06667	12124.4	10	0	2	0	1	0	0	1	1
1	75	1.58	67	26.8386	6.4	1.4	0.6	0.1	0.05	201	143.571	0.428571	4.57143	918.857	2.74286	28484.6	31	1	3	1	2	1	0	2	2
1	62	1.57	75	30.4272	4.2	2.6	0.5	0.2	0.04	312	120	0.192308	1.61538	504	0.807692	16632	33	0	1	0	1	0	1	1	1
1	76	1.55	60	24.974	8.5	0.7	0.6	0.09	0.04	171	244.286	0.857143	12.1429	2076.43	7.28571	10382.1	5	0	2	0	1	0	1	1	1
1	47	1.65	63	23.1405	10.6	1.1	0.8	0.1	0.04	286	260	0.727273	9.63636	2756	7.70909	16536	6	0	1	0	0	0	0	1	1
1	73	1.6	62	24.2187	18.9	13.2	7.8	0.1	0.04	163	12.3485	0.590909	1.43182	233.386	11.1682	3267.41	14	0	2	0	1	1	0	1	1
1	74	1.55	53	22.0604	4.5	2.3	0.7	0	0.08	258	112.174	0.304348	1.95652	504.783	1.36957	2776.3	5.5	0	1	0	0	0	0	1	1
1	56	1.54	99	41.744	6.3	2.9	0.5	0	0.01	188	64.8276	0.172414	2.17241	408.414	1.08621	5513.59	13.5	0	2	0	1	1	0	1	1
1	62	1.68	82	29.0533	7.6	0.9	0.4	0.3	0.07	387	430	0.444444	8.44444	3268	3.37778	49673.6	15.2	0	1	0	2	0	1	2	2
1	59	1.6	62	24.2187	5.9	1.9	0.6	0.1	0.04	305	160.526	0.315789	3.10526	947.105	1.86316	11649.4	12.3	0	2	0	1	0	0	1	1
1	66	1.6	60	23.4375	5.1	2.8	0.5	0.1	0.05	326	116.429	0.178571	1.82143	593.786	0.910714	17219.8	29	0	2	1	2	0	0	2	4
1	71	1.58	58	23.2335	5.6	3.4	0.5	0	0.02	201	59.1176	0.147059	1.64706	331.059	0.823529	3310.59	10	1	2	0	2	0	0	2	2
1	64	1.58	70	28.0404	2.6	1.7	0.6	0.1	0.04	194	114.118	0.352941	1.52941	296.706	0.917647	6942.92	23.4	1	3	0	2	0	1	3	7
1	58	1.6	135	52.7344	6.7	1.1	1.2	0.1	0.04	234	212.727	1.09091	6.09091	1425.27	7.30909	58436.2	41	0	2	0	2		0	3	6
1	57	1.63	73	27.4756	3.2	1.49	0.22	0.14	0.02	280	187.919	0.147651	2.14765	601.342	0.472483	6013.42	10	0	1	0	1	0	0	1	1
1	47	160	65	0.00253906	10.1	0.79	0.5	0.01	0.01	518.4	656.203	0.632911	12.7848	6627.65	6.39241	99414.7	15	0	3	1	2	0	0	4	9
1	49	155	72	0.00299688	7.99	2.17	0.63	0.16	0.04	396	182.488	0.290323	3.68203	1458.08	2.31968	46658.7	32	0	3	1	2	0	1	5	11
1	54	160	80	0.003125	3.55	1.75	0.33	0.21	0.09	218	124.571	0.188571	2.02857	442.229	0.669429	6633.43	15	0	2	1	2	0	1	4	10
1	56	150	70	0.00311111	6.2	2.8	0.46	0.13	0.03	370	132.143	0.164286	2.21429	819.286	1.01857	18024.3	22	2	3	1	1	1	0	6	14
1	59			#DIV/0!	2.26	1.53	0.24	0.14	0.01	276	180.392	0.156863	1.47712	407.686	0.35451	8153.73	20	0	2	1	2	0	0	3	11
1	78	1.55	67	27.8876	5.63	1.59	0.8	0.1	0.02	418	262.893	0.503145	3.54088	1480.09	2.8327	29601.8	20	2	3	1	2	0	0	3	11
1	59			#DIV/0!	4.47	2.47	0.4	0.07	0.04	237	95.9514	0.161943	1.80972	428.903	0.723887	6433.54	15	0	2	0	2	0	0	2	2
1	58	160	98	0.00382812	4.08	2.24	0.43	0.33	0.04	363	162.054	0.191964	1.82143	661.179	0.783214	11901.2	18	0	2	1	2	0	0	2	2
1	87	165	70	0.00257117	2.85	1.04	0.54	0.09	0.02	140	134.615	0.519231	2.74038	383.654	1.47981	3107.6	8.1	0	2	1	2	0	0	4	10
1	70	165	78	0.00286501	4.48	2.89	0.64	0.2	0.05	455	157.439	0.221453	1.55017	705.329	0.992111	10579.9	15	0	2	0	1	0	0	1	1
1	71	158	59	0.0023634	5.34	1.55	0.34	0.07	0.04	275	177.419	0.219355	3.44516	947.419	1.17135	12316.5	13	0	2	1	2	0	0	4	10
1	63	172	90	0.00304218	2.36	1.71	0.21	0.05	0.02	250	146.199	0.122807	1.38012	345.029	0.289825	6900.58	20	0	1	1	2	0	0	2	2
1	64	150	83	0.00368889	7.29	2.38	0.58	0.24	0.04	242	101.681	0.243697	3.06303	741.252	1.77655	9636.28	13	0	2	0	2	0	1	2	2
1	56	162	80	0.00304832	3.09	0.49	0.25	0.06	0.01	155	316.327	0.510204	6.30612	977.449	1.57653	17594.1	18	0	1	1	2		0	3	6
1	70	165	90	0.00330579	3.94	2.14	0.33	0.11	0.01	191	89.2523	0.154206	1.84112	351.654	0.60757	3340.71	9.5	0	2	0	2		0	2	2
1	62	154	62	0.00261427	3.05	1.97	0.4	0.17	0.01	195	98.9848	0.203046	1.54822	301.904	0.619289	6038.07	20	0	2	1	2	0	1	2	2
1	72	160	57	0.00222656	3.71	9.79	0.36	0.34	0.02	181	18.4883	0.0367722	0.378958	68.5914	0.136425	685.914	10	0	3	1	2		0	3	11
1	64	160	67	0.00261719	3.6	1.05	0.35	0.13	0.03	115	109.524	0.333333	3.42857	394.286	1.2	5046.86	12.8	2	3	1	2	0	0	3	11
1	83	150	71	0.00315556	5.67	2.03	0.67	0.11	0.04	201	99.0148	0.330049	2.7931	561.414	1.87138	8421.21	15	0	2	0	2		0	3	11
1	57	160	60	0.00234375	3.54	1.91	0.33	0.62	0.02	264	138.22	0.172775	1.8534	489.298	0.611623	3914.39	8	0	1	0	1		0	2	2
1	57	162	80	0.00304832	3.09	0.49	0.25	0.06	0.01	155	316.327	0.510204	6.30612	977.449	1.57653	17594.1	18	0	1	1	2		0	2	2
1	79	1.6	60	23.4375	4.85	1.75	0.51	0.26	0.02	255	145.714	0.291429	2.77143	706.714	1.41343	14134.3	20	1	1	0	1	0	0	1	1
1	52			#DIV/0!	6.43	0.99	0.07	0	0.01	298	301.01	0.0707071	6.49495	1935.49	0.454646	48387.4	25	0	3	0	1	0	0	2
1	73			#DIV/0!	5.4	2.43	0.46	0.23	0.03	314	129.218	0.1893	2.22222	697.778	1.02222	6280	9	0	1	0	0	0	1	1
1	78			#DIV/0!	5.23	3.22	0.71	0.13	0.05	208	64.5963	0.220497	1.62422	337.839	1.1532	6756.77	20	0	3	1	1	0	0	2
1	63			#DIV/0!	4.34	3.1	0.46	0.26	0.04	282	90.9677	0.148387	1.4	394.8	0.644	5527.2	14	0	3	0	1	0	0	2
1	73			#DIV/0!	6.91	1.57	0.33	0.23	0.04	251	159.873	0.210191	4.40127	1104.72	1.45242	24303.8	22	0	2	0	0	0	0	1
1	56			#DIV/0!	10.79	1.2	0.11	0	0.05	333	277.5	0.0916667	8.99167	2994.22	0.989083	71861.4	24	2	3	1	1	0	0	2
1	70			#DIV/0!	2.92	2.5	0.63	0.24	0.05	312	124.8	0.252	1.168	364.416	0.73584	9110.4	25	0	1	0	0	0	0	1
1	74			#DIV/0!	4.04	1.42	0.35	0.07	0.03	313	220.423	0.246479	2.84507	890.507	0.995775	17810.1	20	0	2	0	0	0	0	1
1	69			#DIV/0!	5.33	2.47	0.62	0.14	0.03	252	102.024	0.251012	2.15789	543.789	1.33789	15226.1	28	0	3	1	1	0	0	3
1	62			#DIV/0!	5.5	4.5	0.68	0.06	0.08	291	64.6667	0.151111	1.22222	355.667	0.831111	10670	30	0	1	0	0	0	0	1
1	59			#DIV/0!	5.55	2.83	0.44	0.14	0.05	392	138.516	0.155477	1.96113	768.763	0.862898	13837.7	18	0	2	0	0	0	0	1
1	59			#DIV/0!	4.66	1.81	0.44	0.13	0.04	270	149.171	0.243094	2.57459	695.138	1.13282	34756.9	50	0	3	0	0	0	0	1
1	73			#DIV/0!	5.86	1.6	0.39	0.04	0.03	188	117.5	0.24375	3.6625	688.55	1.42837	37870.2	55	0	3	0	0	0	0	1
1	53			#DIV/0!	3.04	2.52	0.47	0.22	0.08	370	146.825	0.186508	1.20635	446.349	0.566984	5802.54	13	0	2	0	0	0	0	1
1	58			#DIV/0!	5.94	2.15	0.55	0.12	0.07	328	152.558	0.255814	2.76279	906.195	1.51953	14499.1	16	0	3	0	1	0	1	2
1	53			#DIV/0!	2.69	2.1	0.32	0.05	0.02	277	131.905	0.152381	1.28095	354.824	0.409905	3193.41	9	0	2	0	0	0	0	1
1	75			#DIV/0!	4.45	1.86	0.32	0.01	0.05	258	138.71	0.172043	2.39247	617.258	0.765591	20986.8	34	0	3	1	1	0	0	2
1	52			#DIV/0!	3.76	1.55	0.47	0.13	0.03	276	178.065	0.303226	2.42581	669.523	1.14013	7364.75	11	0	1	0	0	0	0	1
1	79			#DIV/0!	7.64	3.38	0.52	0.12	0.07	265	78.4024	0.153846	2.26036	598.994	1.17538	14375.9	24	0	3	0	0	0	0	1
1	70			#DIV/0!	6.25	1.48	0.42	0.03	0.05	206	139.189	0.283784	4.22297	869.932	1.77365	25228	29	0	2	1	1	1	1	4
1	62			#DIV/0!	2.67	4.58	0.45	0.08	0.03	246	53.7118	0.0982533	0.582969	143.41	0.262336	4158.9	29	0	3	0	0	0	0	1
1	53			#DIV/0!	6.3	2.97	0.62	0.1	0.05	220	74.0741	0.208754	2.12121	466.667	1.31515	9333.33	20	0	1	0	0	0	0	1
1	46			#DIV/0!	7.14	1.88	0.44	0.04	0.05	302	160.638	0.234043	3.79787	1146.96	1.67106	16057.4	14	0	1	0	0	0	0	1
1	42			#DIV/0!	4.05	2.21	0.51	0.46	0.08	199	90.0452	0.230769	1.83258	364.683	0.934615	8023.03	22	0	1	0	0	0	0	1
1	74			#DIV/0!	11.53	1.45	0.88	0.13	0.06	364	251.034	0.606897	7.95172	2894.43	6.99752	40522	14	0	3	1	1	0	1	2
1	56			#DIV/0!	7.36	1.85	0.41	0.03	0.08	251	135.676	0.221622	3.97838	998.573	1.63114	22967.2	23	0	1	0	0	0	0	1
1	78			#DIV/0!	6.75	2.69	0.77	0.31	0.04	420	156.134	0.286245	2.50929	1053.9	1.93216	46371.7	44	0	3	0	0	0	0	1
1	76			#DIV/0!	6.22	3.16	0.67	0.25	0.05	296	93.6709	0.212025	1.96835	582.633	1.3188	8448.18	14.5	0	3	0	0	0	1	1
1	68			#DIV/0!	3.26	2.03	0.46	0.13	0.06	185	91.133	0.226601	1.60591	297.094	0.738719	8912.81	30	0	3	1	1	0	1	2
1	50			#DIV/0!	2.67	1.75	0.35	0.08	0.06	282	161.143	0.2	1.52571	430.251	0.534	9680.66	22.5	0	2	0	0	0	0	1
1	66			#DIV/0!	4.09	1.82	0.41	0.12	0.04	246	135.165	0.225275	2.24725	552.824	0.921374	16584.7	30	0	1	0	0	0	0	1
1	55			#DIV/0!	4.01	2.09	0.4	0.06	0.03	219	104.785	0.191388	1.91866	420.187	0.767464	5042.24	12	0	1	0	0	0	0	1
1	58			#DIV/0!	4.79	3.42	0.52	0.15	0.05	268	78.3626	0.152047	1.40058	375.357	0.728304	4128.92	11	0	1	0	0	0	0	0
1	61			#DIV/0!	4.33	2.1	0.33	0.05	0.04	315	150	0.157143	2.0619	649.5	0.680429	3247.5	5	0	1	0	0	0	0	1
1	65			#DIV/0!	3.54	2.1	0.37	0.16	0.06	318	151.429	0.17619	1.68571	536.057	0.623714	3216.34	6	0	1	0	0	0	0	1
1	55			#DIV/0!	6.78	2.23	0.44	0.12	0.03	313	140.359	0.197309	3.04036	951.632	1.33776	6661.43	7	0	1	0	0	0	0	1
1	57			#DIV/0!	3.68	1.97	0.42	0.1	0.02	253	128.426	0.213198	1.86802	472.609	0.784569	6616.53	14	0	3	1	1	0	0	4
1	77			#DIV/0!	4.5	2.46	0.48	0.05	0.03	261	106.098	0.195122	1.82927	477.439	0.878049	8116.46	17	0	1	0	0	0	0	1
1	47			#DIV/0!	9.93	0.66	0.15	0	0.02	235	356.061	0.227273	15.0455	3535.68	2.25682	53035.2	15	0	1	0	0	0	0	1
1	60			#DIV/0!	2.77	3.11	0.51	0.2	0.04	302	97.1061	0.163987	0.890675	268.984	0.454244	5379.68	20	0	2	0	0	0	0	1
1	53			#DIV/0!	5.9	2.03	0.65	0.18	0.05	287	141.379	0.320197	2.9064	834.138	1.88916	3336.55	4	0	1	0	0	0	0	1
1	54			#DIV/0!	7.06	2.17	0.36	0.04	0.04	341	157.143	0.165899	3.25346	1109.43	1.17124	44377.1	40	0	3	0	0	0	0	1
1	58			#DIV/0!	5.42	2.12	0.52	0.27	0.05	249	117.453	0.245283	2.5566	636.594	1.32943	7639.13	12	0	1	0	0	0	0	1
1	70			#DIV/0!	3.88	2.71	0.26	0.07	0.03	225	83.0258	0.095941	1.43173	322.14	0.372251	11919.2	37	0	1	0	1	0	0	2
1	66			#DIV/0!	4.3	2.33	0.46	0.08	0.01	185	79.3991	0.197425	1.84549	341.416	0.848927	3414.16	10	0	1	0	0	0	1	1
1	81			#DIV/0!	2.69	1.89	0.36	0.24	0.05	138	73.0159	0.190476	1.42328	196.413	0.512381	2160.54	11	0	1	0	0	0	0	1
1	56			#DIV/0!	3.91	2.73	0.5	0.15	0.05	315	115.385	0.18315	1.43223	451.154	0.716117	2255.77	5	0	1	0	0	0	0	1
1	78			#DIV/0!	9.53	1	0.73	0.4	0.07	427	427	0.73	9.53	4069.31	6.9569	85455.5	21	0	3	1	1	0	0	2
1	56			#DIV/0!	4.85	2.18	0.6	0.17	0.03	249	114.22	0.275229	2.22477	553.968	1.33486	6647.61	12	0	3	1	0	0	0	1
1	67			#DIV/0!	3.92	2.07	0.42	0.09	0.06	329	158.937	0.202899	1.89372	623.034	0.795362	3115.17	5	1	3		1	0	0	1
1	68			#DIV/0!	6.28	2.06	0.69	0.21	0.08	254	123.301	0.334951	3.04854	774.33	2.1035	4645.98	6	0	1	1	0	0	0	1
1	71			#DIV/0!	4.45	3.44	0.64	0.59	0.07	301	87.5	0.186047	1.2936	389.375	0.827907	5061.88	13	0	1	0	0	0	0	1
1	58			#DIV/0!	2.85	1.85	0.26	0.13	0.03	270	145.946	0.140541	1.54054	415.946	0.400541	2079.73	5	0	1	0	0	0	0	1
1	78			#DIV/0!	5.06	2.93	0.56	0.14	0.03	247	84.3003	0.191126	1.72696	426.56	0.967099	9384.31	22	0	1	0	0	0	0	1
1	68			#DIV/0!	4.13	2.16	0.38	0.07	0.04	182	84.2593	0.175926	1.91204	347.991	0.726574	2783.93	8	0	1	0	0	0	0	1
1	62			#DIV/0!	4.95	2.45	0.3	0.12	0.03	288	117.551	0.122449	2.02041	581.878	0.606122	26184.5	45	0	3	0	0	0	1	1
1	60			#DIV/0!	2.48	1.46	0.29	0.02	0.02	289	197.945	0.19863	1.69863	490.904	0.492603	5890.85	12	0	1	0	0	0	0	1
1	58			#DIV/0!	4.2	1.18	0.24	0.03	0.03	191	161.864	0.20339	3.55932	679.831	0.854237	6798.31	10	0	1	0	0	0	0	1
1	56			#DIV/0!	5.39	3.06	0.47	0.22	0.03	241	78.7582	0.153595	1.76144	424.507	0.827876	6367.6	15	0	1	0	0	0	0	1
1	70			#DIV/0!	3.89	2.31	0.45	0.13	0.02	236	102.165	0.194805	1.68398	397.42	0.757792	11922.6	30	0	3	0	0	0	0	1
1	54			#DIV/0!	5.6	3.05	0.57	0.3	0.05	207	67.8689	0.186885	1.83607	380.066	1.04656	9501.64	25	0	1	0	0	0	0	1
1	59			#DIV/0!	3.66	3.4	0.53	0.25	0.06	243	71.4706	0.155882	1.07647	261.582	0.570529	2877.41	11	0	3	0	1	0	0	2
1	79			#DIV/0!	3.66	3.4	0.53	0.25	0.06	243	71.4706	0.155882	1.07647	261.582	0.570529	3923.74	15	0	1	0	0	0	0	1
1	50			#DIV/0!	3.59	1.53	0.31	0.05	0.03	131	85.6209	0.202614	2.34641	307.379	0.727386	3381.17	11	0	1	0	0	0	0	1
1	52			#DIV/0!	5.1	2.3	0.51	0.06	0.04	263	114.348	0.221739	2.21739	583.174	1.13087	4082.22	7	0	2	0	0	0	1	1
1	64			#DIV/0!	5.33	1.9	0.38	0.02	0.03	244	128.421	0.2	2.80526	684.484	1.066	23956.9	35	0	3	0	0	0	0	1
1	52			#DIV/0!	4.02	1.54	0.39	0.21	0.02	222	144.156	0.253247	2.61039	579.506	1.01805	4636.05	8	0	1	0	0	0	0	1
1	64			#DIV/0!	4.92	2.57	0.41	0.07	0.04	116	45.1362	0.159533	1.9144	222.07	0.784903	3331.05	15	0	3	1	0	0	0	1
1	66			#DIV/0!	7.85	1.21	0.24	0.01	0.02	183	151.24	0.198347	6.4876	1187.23	1.55702	10685.1	9	0	1	0	0	0	0	1
1	67			#DIV/0!	2.4	2.91	0.44	0.07	0.06	259	89.0034	0.151203	0.824742	213.608	0.362887	1495.26	7	0	3	1	0	0	0	1
1	70			#DIV/0!	6.26	3.01	0.61	0.2	0.08	320	106.312	0.202658	2.07973	665.515	1.26864	3993.09	6	0	1	0	0	0	0	1
1	66			#DIV/0!	2.98	1.44	0.34	0.1	0.02	213	147.917	0.236111	2.06944	440.792	0.703611	16309.3	37	0	3	1	1	1	1	6
1	70			#DIV/0!	7.4	2.59	0.63	0.24	0.08	456	176.062	0.243243	2.85714	1302.86	1.8	33874.3	26	0	3	0	1	0	1	1
1	59			#DIV/0!	7.69	3	0.8	0.09	0.05	262	87.3333	0.266667	2.56333	671.593	2.05067	4029.56	6	0	1	0	0	0	0	1
1	59			#DIV/0!	3.23	1.87	0.29	0.25	0.03	282	150.802	0.15508	1.72727	487.091	0.500909	4870.91	10	0	1	0	0	0	0	1
1	66			#DIV/0!	5.82	1.55	0.49	0.3	0.06	442	285.161	0.316129	3.75484	1659.64	1.83987	6638.55	4	0	1	1	0	0	0	1
1	64			#DIV/0!	7.18	1.73	0.47	0.06	0.02	236	136.416	0.271676	4.15029	979.468	1.95064	65624.4	67	0	3	1	0	0	0	1
1	60			#DIV/0!	2.67	1.84	0.29	0.04	0.06	187	101.63	0.157609	1.45109	271.353	0.420815	2170.83	8	0	3	1	0	0	0	1
1	75			#DIV/0!	3.57	1.85	0.61	0.16	0.02	231	124.865	0.32973	1.92973	445.768	1.17714	2674.61	6	0	1	0	0	0	0	1
1	64			#DIV/0!	10.03	1.46	0.26	0	0.02	375	256.849	0.178082	6.86986	2576.2	1.78616	51524	20	0	1	0	0	0	0	1
1	60			#DIV/0!	5.02	2.66	0.44	0.11	0.04	275	103.383	0.165414	1.88722	518.985	0.830376	6227.82	12	0	3	0	1	0	0	2
1	61			#DIV/0!	4.14	2.66	0.41	0.12	0.04	344	129.323	0.154135	1.55639	535.398	0.63812	5353.98	10	0	3	0	0	0	0	1
1	64			#DIV/0!	9.47	1.96	1.12	0.15	0.03	344	175.51	0.571429	4.83163	1662.08	5.41143	66483.3	40	2	3	1	1	1	0	6
1	51			#DIV/0!	4.62	2.57	0.56	0.19	0.03	289	112.451	0.217899	1.79767	519.525	1.00669	8572.17	16.5	0	1	0	0	0	0	1
1	53			#DIV/0!	2.35	1.79	0.29	0.24	0.04	190	106.145	0.162011	1.31285	249.441	0.380726	2244.97	9	0	1	0	0	0	0	1
1	54			#DIV/0!	8.76	1.67	0.62	0.13	0.06	229	137.126	0.371257	5.24551	1201.22	3.25222	74475.7	62	0	3	1	1	0	0	9
1	63			#DIV/0!	4.51	1.93	0.39	0.05	0.02	181	93.7824	0.202073	2.33679	422.959	0.911347	8459.17	20	0	3	1	1	0	1	2
1	73			#DIV/0!	6.17	0.92	0.27	0.03	0.02	81	88.0435	0.293478	6.70652	543.228	1.81076	8148.42	15	0	1	0	0	0	0	1
1	52			#DIV/0!	4.19	1.7	0.37	0.17	0.03	259	152.353	0.217647	2.46471	638.359	0.911941	5745.23	9	0	1	0	0	0	0	1
1	64			#DIV/0!	5.38	1.65	0.42	0.06	0.03	204	123.636	0.254545	3.26061	665.164	1.36945	18624.6	28	0	2	1	1	0	1	2
1	82			#DIV/0!	3.86	0.7	0.49	0.04	0.01	263	375.714	0.7	5.51429	1450.26	2.702	20303.6	14	0	3	1	0.01	0	1	2
1	79			#DIV/0!	6.07	1.95	0.7	0.09	0.03	331	169.744	0.358974	3.11282	1030.34	2.17897	6182.06	6	1	3	0	0	0	1	9
1	65			#DIV/0!	3.19	2.35	0.38	0.08	0.03	221	94.0426	0.161702	1.35745	299.996	0.51583	10499.9	35	0	3	1	1	0	0	6
1	64			#DIV/0!	3.12	1.41	0.36	0.04	0.05	322	228.369	0.255319	2.21277	712.511	0.796596	10687.7	15	0	1	0	0	0	0	1
1	57			#DIV/0!	3.81	2.63	0.38	0.09	0.07	256	97.3384	0.144487	1.44867	370.859	0.550494	2225.16	6	0	2	0	1	0	0	2
1	53			#DIV/0!	5.08	2.48	0.58	0.07	0.04	162	65.3226	0.233871	2.04839	331.839	1.18806	1991.03	6	0	1	0	0	0	0	1
1	51			#DIV/0!	3.71	1.15	0.15	0.08	0.02	201	174.783	0.130435	3.22609	648.443	0.483913	32422.2	50	0	3	0	1	0	0	2
1	54			#DIV/0!	4.32	1.35	0.31	0.03	0.04	288	213.333	0.22963	3.2	921.6	0.992	5529.6	6	0	1	1	0	0	0	1
1	59			#DIV/0!	4.38	1.78	0.53	0.13	0.01	145	81.4607	0.297753	2.46067	356.798	1.30416	1427.19	4	1	3	0	0	0	0	1
1	73			#DIV/0!	7.02	2.08	0.55	0.05	0.03	258	124.038	0.264423	3.375	870.75	1.85625	43537.5	50	0	3	0	1	0	1	3
1	68			#DIV/0!	4.2	2.22	0.4	0.07	0.02	267	120.27	0.18018	1.89189	505.135	0.756757	4546.22	9	1	3	0	0	0	0	1
1	57			#DIV/0!	3.67	2.38	0.45	0.03	0.02	178	74.7899	0.189076	1.54202	274.479	0.693908	10979.2	40	0	2	0	1	0	0	2
1	65			#DIV/0!	5.56	2.37	0.54	0.16	0.05	280	118.143	0.227848	2.34599	656.878	1.26684	11823.8	18	0	2	1	1	0	1	2
1	62			#DIV/0!	3.51	2.26	0.37	0.21	0.08	270	119.469	0.163717	1.5531	419.336	0.574646	5032.04	12	0	2	0	1	0	0	2
1	56			#DIV/0!	9.41	2.14	0.69	0.39	0.09	334	156.075	0.32243	4.3972	1468.66	3.03407	26435.9	18	0	2	0	0	0	0	1
1	62			#DIV/0!	3.32	2.38	0.41	0.15	0.03	254	106.723	0.172269	1.39496	354.319	0.571933	3188.87	9	0	2	0	0	0	0	1
1	57			#DIV/0!	6.19	2.79	0.57	0.11	0.06	306	109.677	0.204301	2.21864	678.903	1.26462	14257	21	0	2	0	0	0	1	1
0	67	1.65	110	40.404	6.1	2.18	0.46	0.04	0.03	267		0.211009	2.79817	747.11	1.28716	8965.32	12
0	56	1.67	68	24.3824	8.9	0.4	0.2	0	0.01	202	505	0.5	22.25	4494.5	4.45	89890	20
0	44			#DIV/0!	4.5	2.4	0.5	0.2	0.05	198	82.5	0.208333	1.875	371.25	0.9375	742.5	2
0	67			#DIV/0!	4.4	2.5	0.5	0.2	0.04	298	119.2	0.2	1.76	524.48	0.88	2097.92	4
0	25	1.6	80	31.25	7.7	2.27	0.6	0.1	0.04	250	110.132	0.264317	3.39207	848.018	2.03524	8056.17	9.5
0	39	1.62	55	20.9572	4.6	1.8	0.5	0.15	0.03	269	149.444	0.277778	2.55556	687.444	1.27778	5499.56	8
0	55	1.57	62	25.1532	7.5	1.5	0.4	0.2	0.01	211	140.667	0.266667	5	1055	2	10550	10
0	38	1.65	68	24.977	4.7	1.85	0.3	0.25	0.03	231	124.865	0.162162	2.54054	586.865	0.762162	4694.92	8
0	47	1.68	79	27.9904	4.3	2	0.3	0.28	0.04	280	140	0.15	2.15	602	0.645	9030	15
0	64	1.65	102	37.4656	3.37	2.13	0.14	0.34	0.11	192	90.1408	0.0657277	1.58216	303.775	0.221502	1518.87	5
0	64	1.52	84	36.3573	4.25	2.19	0.31	0.37	0.05	191	87.2146	0.141553	1.94064	370.662	0.601598	12231.8	33
0	77	1.54	62	26.1427	4.07	3.78	0.32	0.19	0.04	181	47.8836	0.0846561	1.07672	194.886	0.34455	1364.2	7
0	52			#DIV/0!	1.9	1.1	0.3	0	0.02	236	214.545	0.272727	1.72727	407.636	0.518182	5299.27	13
0	70	1.54	112	47.2255	4.2	1.2	0.2	0.1	0.01	237	197.5	0.166667	3.5	829.5	0.7	6636	8
0	19	1.7	64	22.1453	4.6	3.3	0.7	0.1	0.02	332	100.606	0.212121	1.39394	462.788	0.975758	3702.3	8
0	39	1.59	75	29.6665	13.9	9.7	1.7	0.1	0.07	460	47.4227	0.175258	1.43299	659.175	2.43608	9228.45	14
0	67	1.53	77	32.8933	3.8	1.9	0.35	0.09	0.04	263	138.421	0.184211	2	526	0.7	6680.2	12.7
0	49	1.66	90	32.6608	2.4	1.8	0.4	0	0.01	277	153.889	0.222222	1.33333	369.333	0.533333	7386.67	20
0	41	1.6	80	31.25	3.31	1.61	0.27	1.3	0.3	269	167.081	0.167702	2.0559	553.037	0.555093	9401.63	17
0	43	1.64	53	19.7055	2.7	2.2	0.5	0.3	0.04	337	153.182	0.227273	1.22727	413.591	0.613636	6203.86	15
0	43	1.7	65	22.4913	1.4	1	0.2	0.4	0.05	242	242	0.2	1.4	338.8	0.28	3388	10
0	40	1.68	85	30.1162	2.8	2.6	0.4	0.2	0.05	202	77.6923	0.153846	1.07692	217.538	0.430769	3915.69	18
0	66	1.65	82	30.1194	5.3	3.2	0.7	0.2	0.03	211	65.9375	0.21875	1.65625	349.469	1.15937	6954.43	19.9
0	67	1.65	70	25.7117	7.2	2.2	0.8	0.1	0.02	272	123.636	0.363636	3.27273	890.182	2.61818	7922.62	8.9
0	42	1.65	74	27.1809	12.6	3.5	0.5	0.2	0.04	272	77.7143	0.142857	3.6	979.2	1.8	2545.92	2.6
0	58	1.62	99	37.7229	4.3	2.5	0.6	0	0	247	98.8	0.24	1.72	424.84	1.032	5522.92	13
0	49			#DIV/0!	4	1.6	0.6	0.2	0.01	209	130.625	0.375	2.5	522.5	1.5	4180	8
0	41	1.73	62	20.7157	5.7	1.3	0.5	0	0.2	316	243.077	0.384615	4.38462	1385.54	2.19231	8313.23	6
0	43	1.55	73	30.385	4	1.6	0.6	0.2	0.01	318	198.75	0.375	2.5	795	1.5	4770	6
0	63	1.7	102	35.2941	3.9	2.9	0.5	0.2	0.06	361	124.483	0.172414	1.34483	485.483	0.672414	9709.66	20
0	34	1.7	75	25.9516	3.2	1.2	0.3	0.1	0.02	251	209.167	0.25	2.66667	669.333	0.8	10709.3	16
0	53	1.7	80	27.6817	3.1	2	0.4	0.2	0.01	244	122	0.2	1.55	378.2	0.62	3403.8	9
0	43	1.58	61	24.4352	1.7	0.8	0.2	0	0.01	151	188.75	0.25	2.125	320.875	0.425	4813.12	15
0	44	1.68	88	31.1791	6.3	1.6	0.7	0.1	0.01	189	118.125	0.4375	3.9375	744.188	2.75625	13395.4	18
0	44	1.65	64	23.5078	10.4	1.3	0.8	0.2	0.04	254	195.385	0.615385	8	2032	6.4	22352	11
0	64	1.62	111	42.2954	3.4	2.85	0.4	0.3	0.01	179	62.807	0.140351	1.19298	213.544	0.477193	1708.35	8
0	51	1.58	100	40.0577	3.2	1.45	0.2	0.09	0.02	150	103.448	0.137931	2.2069	331.034	0.441379	2648.28	8
0	47	1.55	55	22.8928	5.7	1.7	0.6	0.2	0.04	302	177.647	0.352941	3.35294	1012.59	2.01176	10125.9	10
0	58	1.6	77	30.0781	4.6	1.8	0.3	0.1	0.02	176	97.7778	0.166667	2.55556	449.778	0.766667	5847.11	13
0	53	1.63	110	41.4016	3.9	1.3	0.5	0.1	0.04	318	244.615	0.384615	3	954	1.5	11448	12
0	17	1.65	58	21.3039	6.1	1.8	0.7	0.1	0.05	314	174.444	0.388889	3.38889	1064.11	2.37222	8512.89	8
0	39	1.65	59.5	21.8549	4.1	1.96	0.38	0.07	0.05	282	143.878	0.193878	2.09184	589.898	0.794898	5898.98	10
0	38	1.65	85	31.2213	1.9	0.9	0.5	0.1	0.03	269	298.889	0.555556	2.11111	567.889	1.05556	3691.28	6.5
0	47	1.55	70	29.1363	6.5	2.2	0.7	0.1	0.07	344	156.364	0.318182	2.95455	1016.36	2.06818	9147.27	9
0	56	168	65	0.002303	2.9	1.5	0.5	0.1	0.05	190	126.667	0.333333	1.93333	367.333	0.966667	2571.33	7
0	50	1.65	63	23.1405	3.6	2.3	0.9	0.1	0.04	220	95.6522	0.391304	1.56522	344.348	1.4087	13773.9	40
0	38	1.58	60	24.0346	3.4	1.8	0.4	0.1	0.04	292	162.222	0.222222	1.88889	551.556	0.755556	7721.78	14
0	59	1.72	108	36.5062	3.5	1.8	0.8	0.2	0.06	271	150.556	0.444444	1.94444	526.944	1.55556	4215.56	8
0	51	1.61	58	22.3757	4.2	1.1	0.5	0.2	0.02	306	278.182	0.454545	3.81818	1168.36	1.90909	17525.5	15
0	54	1.58	100	40.0577	3.2	1.45	0.2	0.09	0.02	150	103.448	0.137931	2.2069	331.034	0.441379	2317.24	7
1	65			#DIV/0!	3.4	2.2	0.5	0.04	0.04	285	129.545	0.227273	1.54545	440.455	0.772727	14535	33	0	2	0	1	0	0
1	47			#DIV/0!	10.6	1.1	0.8	0.1	0.05	286	260	0.727273	9.63636	2756	7.70909	22048	8	0	1	0	0	0	0
1	61			#DIV/0!	4.3	2.8	0.8	0.4	0.07	247	88.2143	0.285714	1.53571	379.321	1.22857	4551.86	12	2	3	0	1	0	1
1	61			#DIV/0!	3.9	1.9	0.7	0.1	0.04	318	167.368	0.368421	2.05263	652.737	1.43684	4569.16	7	0	2	0		0	0
1	61			#DIV/0!	10.7	1	0.2	0.1	0.04	358	358	0.2	10.7	3830.6	2.14	30644.8	8	0	2	0		0	0
1	60			#DIV/0!	7.2	1.8	0.8	0.2	0.04	281	156.111	0.444444	4	1124	3.2	8992	8	0	2	0		0	0
1	76	1.6	90	35.1562	5.1	1.9	0.5	0.1	0.01	206	108.421	0.263158	2.68421	552.947	1.34211	8847.16	16	0	2	0	2	0		2	4
1	59	1.6	80	31.25	5.1	2.02	3.7	1	0.2	248	122.772	1.83168	2.52475	626.139	9.34158	9392.08	15	1	2	0	2	0		2	4
1	84	1.6	53	20.7031	4.7	1.7	0.5	0.2	0.01	356	209.412	0.294118	2.76471	984.235	1.38235	24605.9	25	0	3
1	74	1.7	70	24.2215	3.5	1.5	0.5	0.1	0.04	233	155.333	0.333333	2.33333	543.667	1.16667	5436.67	10	0	2	0	1	0		1	2
1	53	1.67	68	24.3824	2.85	1.44	0.23	0.09	0.05	203	140.972	0.159722	1.97917	401.771	0.455208	7633.65	19
1	75	1.7	88	30.4498	11	1.1	1.2	0	0.01	173	157.273	1.09091	10	1730	12	6574	3.8	0	2	1	2	0		2	4
1	66	1.78	107	33.771	3.95	1.47	0.32	0.13	0.02	201	136.735	0.217687	2.68707	540.102	0.859864	4320.82	8	0	1	1	1	0		1	2
1	58		85	#DIV/0!	6.72	3.2	0.46	0.14	0.04	265	82.8125	0.14375	2.1	556.5	0.966	10017	18	0	2	0	1			1	2
1	54		65	#DIV/0!	3.1	1.1	0.4	0.1	0.01	220	200	0.363636	2.81818	620	1.12727	4960	8	0	2	0	2	0		2	4
1	77	1.54	77	32.4675	4.07	3.78	0.32	0.19	0.04	181	47.8836	0.0846561	1.07672	194.886	0.34455	1364.2	7	0	2	0	1	0		1	2
1	59	1.65	59	21.6713	12.5	0.6	0.6	0	0.01	171	285	1	20.8333	3562.5	12.5	35981.2	10.1	0	2	0	1	0		1	2
1	70	1.54	112	47.2255	4.2	1.2	0.2	0.1	0.01	237	197.5	0.166667	3.5	829.5	0.7	6636	8
1	47	1.6	50	19.5312	3.2	0.4	0.1	0.3	0.12	308	770	0.25	8	2464	0.8	34496	14	0	2	1	2	0		2	4
1	74	1.65	70	25.7117	4.3	1.2	0.5	0.2	0.02	192	160	0.416667	3.58333	688	1.79167	5504	8	0	2	0	1	0		1	2
1	75	1.6	70	27.3437	5.2	3.3	0.5	0.1	0.05	159	48.1818	0.151515	1.57576	250.545	0.787879	2505.45	10	0	2	1	1	0		1	2
1	47	1.7	70	24.2215	16.1	0.8	1	0	0.02	185	231.25	1.25	20.125	3723.13	20.125	29785	8	0	2	0	1	0		1	2
1	66	1.65	75	27.5482	14.8	0.7	0.7	0	0.2	258	368.571	1	21.1429	5454.86	14.8	24001.4	4.4
1	67	1.6	80	31.25	17.9	0.6	0.6	0	0.4	238	396.667	1	29.8333	7100.33	17.9	156207	22	0	2	0	1	0		2	4
1	56	1.65	80	29.3848	9.7	0.5	0.9	0	0.01	180	360	1.8	19.4	3492	17.46	43999.2	12.6	0	2	0	1	0		2	4
1	35	1.71	75	25.6489	6.1	1.4	0.6	0	0.02	224	160	0.428571	4.35714	976	2.61429	3904	4	0	2	1	1
1	85	1.66	82	29.7576	5.6	2.4	0.8	0.2	0.03	289	120.417	0.333333	2.33333	674.333	1.86667	10789.3	16	0	2	0	1	0		1	2
1	78	1.6	55	21.4844	4	1.7	0.7	0.1	0.01	277	162.941	0.411765	2.35294	651.765	1.64706	14338.8	22	0	2	0	1	0		1	2
1	72			43	15.1	1.7	1.5	0.1	0.04	218	128.235	0.882353	8.88235	1936.35	13.3235	44536.1	23	0	1	0	1	0		1	2
1	31	1.7	52	17.9931	5.1	2.3	0.5	0.1	0.02	192	83.4783	0.217391	2.21739	425.739	1.1087	2980.17	7	0	1	0	0	0	0
